# Supplementary material for: Mechanism for the Potential Inhibition Effect of Microcystin-LR Disinfectant By-Products on Protein Phosphatase 2A
Source: Toxins (Basel). 2022 Dec 16;14(12):878. doi: 10.3390/toxins14120878 (PMC9780900; doi:10.3390/toxins14120878)
Supplement: Supplementary file 1 [file toxins-14-00878-s001.zip]

Archive with 1 entries (1 files):
- toxins-1934819-supplementary.pdf
